# Supplementary material for: The Future of Targeted Therapy for Leiomyosarcoma
Source: Cancers (Basel). 2024 Feb 26;16(5):938. doi: 10.3390/cancers16050938 (PMC10930698; doi:10.3390/cancers16050938)
Supplement: Supplementary file 1 [file cancers-16-00938-s001.zip]

Archive with 1 entries (1 files):
- cancers-2855776-supplementary.xlsx
