# Supplementary material for: The Future of Targeted Therapy for Leiomyosarcoma
Source: Cancers (Basel). 2024 Feb 26;16(5):938. doi: 10.3390/cancers16050938 (PMC10930698; doi:10.3390/cancers16050938)
Supplement: Supplementary file 1 [file cancers-16-00938-s001.zip › cancers-2855776-supplementary.xlsx]

## Sheet: Table S1
Supplemental Table S1. Summary of actionable alterations.
OncoKB levels				Mutations		STLMS		ULMS			Structural variants		STLMS		ULMS			Copy number variants		STLMS		ULMS
Category	STLMS	ULMS		OncoKB level	Genes	n	%	n	%		OncoKB level	Gene	n	%	n	%		OncoKB level	Gene	n	%	n	%
Level 1	0.0843707	0.0641711		Level 1	BRAF	0	0	1	0.00308642		Level 1	NTRK1 fusion	0	0	1	0.00308642		Level 4	CDKN2A deletion	18	0.0248963	24	0.0740741
Level 2	0	0.0213904		Level 2	BRCA2	0	0	7	0.0216049			RET fusion	1	0.00138313	1	0.00308642			NF1 deleletion	1	0.00138313	1	0.00308642
Level 3A	0	0		Level 3B	AKT1	1	0.00138313	1	0.00308642		Level 2	BRCA2 fusion	0	0	1	0.00308642			PTEN deletion	46	0.0636238	38	0.117284
Level 3B	0.124481	0.149733			ARAF	1	0.00138313	0	0		Level 3A	ALK fusion	1	0.00138313	4	0.0123457
Level 4	0.117566	0.200535			ATM	8	0.011065	7	0.0216049		Level 3B	ATM fusion	2	0.00276625	1	0.00308642
Level 1-3	0.208852	0.235294			BARD1	1	0.00138313	1	0.00308642			BARD1 fusion	0	0	1	0.00308642
Level 1-4	0.326418	0.435829			BRAF	0	0	1	0.00308642			BRAF fusion	1	0.00138313	0	0
					BRCA1	7	0.00968188	2	0.00617284			BRCA1 fusion	1	0.00138313	0	0
					BRCA2	3	0.00414938	0	0			BRCA2 fusion	7	0.00968188	0	0
					BRIP1	1	0.00138313	1	0.00308642			CDK12 fusion	0	0	2	0.00617284
					CDK12	1	0.00138313	0	0			CHEK1 fusion	1	0.00138313	0	0
					CHEK2	2	0.00276625	0	0			PALB2 fusion	1	0.00138313	0	0
					ERBB2	1	0.00138313	0	0			PTCH1 fusion	1	0.00138313	0	0
					ESR1	3	0.00414938	0	0			PTEN fusion	5	0.00691563	1	0.00308642
					IDH2	1	0.00138313	0	0			RAD51B fusion	1	0.00138313	0	0
					KRAS	2	0.00276625	0	0			ROS1 fusion	1	0.00138313	0	0
					NRAS	1	0.00138313	2	0.00617284			TSC2 fusion	3	0.00414938	0	0
					PALB2	0	0	1	0.00308642		Level 4	ARID1A fusion	0	0	2	0.00617284
					PDGFRA	1	0.00138313	0	0			CDKN2A fusion	0	0	1	0.00308642
					PIK3CA	2	0.00276625	2	0.00617284			NF1 fusion	0	0	1	0.00308642
					PTCH1	2	0.00276625	1	0.00308642
					PTEN	20	0.0276625	19	0.058642
					RAD51D	1	0.00138313	0	0
					TSC1	1	0.00138313	6	0.0185185
					TSC2	5	0.00691563	3	0.00925926
				Level 4	ARID1A	4	0.0055325	2	0.00617284
					BRAF	1	0.00138313	0	0
					CDKN2A	3	0.00414938	1	0.00308642
					FGFR2	0	0	1	0.00308642
					KRAS	1	0.00138313	0	0
					MTOR	2	0.00276625	0	0
					NF1	9	0.0124481	4	0.0123457
